# Supplementary material for: Depletion of tumor associated macrophages enhances local and systemic platelet-mediated anti-PD-1 delivery for post-surgery tumor recurrence treatment
Source: Nat Commun. 2022 Apr 6;13:1845. doi: 10.1038/s41467-022-29388-0 (PMC8987059; doi:10.1038/s41467-022-29388-0)
Supplement: Supplementary file 3 — Source Data [file 41467_2022_29388_MOESM3_ESM.xlsx]

## Sheet: Figure 1
	Figure 1b						Figure 1f						Figure 1g						Figure 1h
		Percentage (%)						Percentage (%)						Percentage (%)					Day	Radiant Efficiency (%)
	Time (h)	Mean	SD	N			Time (h)	Mean	SD	N			Time (h)	Mean	SD	N			1	78	109	113
	1	1.25	1.73141	3			0.5	20	6.53252	3			1	3	2.57147	3			7	53	66	79
	3	7.69	0.191145	3			1	30	9.84282	3			2	13	8.14374	3			21	82	36	33
	6	14.19	1.22234	3			2	35	4.6812	3			4	18	16.0329	3			28	64	27	44
	8	14.17	6.42353	3			4	56	7.51758	3			6	27	12.8855	3			49	21	10	15
	24	25.49	3.19705	3			6	66	10.8993	3			8	34	10.757	3
	48	30.52	2.63004	3			8	73	13.4564	3			19	46	10.5173	3
	72	37.18	2.44151	3			24	84	10.5771	3			24	60	11.8653	3
	96	44.65	2.35763	3			48	88	13.1968	3
	120	50.34	3.70632	3			72	94	8.79058	3

## Sheet: Figure 2
	Figure 2c							Figure 2d							Figure 2e
	Saline	NP@Gel	PLX	PLX-NP	PLX-NP@Gel			Saline	NP@Gel	PLX	PLX-NP	PLX-NP@Gel			Saline	NP@Gel	PLX	PLX-NP	PLX-NP@Gel
	873	632	570	359	249			98	27	135	146	163			428	394	625	467	906
	985	646	841	573	126			29	58	156	135	246			351	258	594	483	972
	1203	1108	525	483	263			15	32	53	71	78			221	489	303	506	1251
	659	775	601	736	362			32	56	89	89	215			163	73	483	351	680
	732	803	476	421	106			24	79	42	66	229			89	179	207	703	821

## Sheet: Figure 3
Figure 3a	Saline								NP-P@Gel								PLX-aPD-1@Gel								PLX-NP@Gel								P-aPD-1@Gel								PLX-NP+P-aPD-1								PLX-NP+P-aPD-1
	Day	Bioluminescence intensity							Day	Bioluminescence intensity							Day	Bioluminescence intensity							Day	Bioluminescence intensity							Day	Bioluminescence intensity							Day	Bioluminescence intensity							Day
	0	0.07	0.13	0.43	0.09	0.12	0.17		0	0.38	0.12	0.08	0.76	0.23	0.13		0	0.34	0.08	0.78	0.56	0.43	0.07		0	0.45	0.07	0.52	0.27	0.06	0.12		0	0.76	0.12	0.08	0.32	0.16	0.21		0	0.34	0.17	0.07	0.64	0.53	0.09		0
	5	12.43	14.7	19.76	9.76	4.98	16.76		5	15.76	12.3	4.54	20.3	9.76	6.45		5	13.67	8.56	8.67	12.34	6.87	5.43		5	5.76	6.73	13.56	19.12	3.65	4.76		5	1.56	2.54	9.87	5.76	10.67	2.34		5	4.87	4.65	5.65	0.89	12.56	1.34		5
	10	20.76	27.77	24.5	11.8	14.65	37.9		10	26.64	19.75	25.54	32.83	43.23	12.67		10	17.65	12.43	34.76	43.32	13.45	15.67		10	16.87	5.37	29.76	19.87	15.65	5.89		10	18.76	8.54	4.56	15.43	13.56	6.54		10	3.78	15.34	12.54	12.54	17.56	2.89		10
	15	37.65	37.65	40.83	25.75	19.87	43.7		15	45.87	27.63	46.76	54.42	63.89	30.63		15	23.45	16.76	43.42	49.87	26.74	20.7		15	27.54	12.76	43.78	29.76	26.43	16.45		15	19.56	17.21	12.65	24.76	16.76	10.78		15	9.45	22.17	11.67	14.31	34.32	3.09		15
	20	48.76	56.43	62.1	37.89	43.26			20		48.64				54.32		20	26.67	25.53	53.21	65.34	34.89	32.54		20	48.76	19.75	67.43	35.45	31.32	20.64		20	28.65	22.78	18.56	36.87	23.54	9.76		20	23.53	37.86	4.65	23.87	38.76	4.87		20
	25				46.43				25								25	35.87	39.74			53.89	39.76		25	74.32	23.87		54.98	45.87	39.76		25	59.87	39.76	26.87	67.65	25.31	14.32		25	30.76	42.98	2.76	37.65	47.45	6.71		25
Figure 3b	Day	Saline	NP-P@Gel	PLX-aPD-1@Gel	PLX-NP@Gel	P-aPD-1@Gel	PLX-NP+P-aPD-1	PLX-NP-P-aPD-1@Gel		Figure 3c	Day	Saline						NP-P@Gel						PLX-aPD-1@Gel						PLX-NP@Gel						P-aPD-1@Gel						PLX-NP+P-aPD-1						PLX-NP-P-aPD-1@Gel
	1										0	18.6	20.5	19.8	22.4	23.1	19.5	18.9	19.6	20.6	21.5	22.3	19.3	18.7	20.1	19	21.7	19.6	18.9	19.8	20.9	21.3	22.7	18.4	19.5	20.7	21.6	19.5	20.8	18.5	19.6	20.9	21.4	19.7	22.3	23.1	19.6	19.8	24.1
	2										5	23.4	19.8	21.6	18.9	22	20.7	21.7	20.6	19.7	22.1	23.4	19.8	21.8	22.7	19.6	20.5	22.3	21.1	22.7	21.9	19.9	21.8	20.7	20.6	21.6	20.6	19.9	22.7	21.9	20.8	23.1	20.8	21.9	20.4	19.7	19.6	21.6	23.1
	3										10	23.5	22.1	19.8	20.7	21.4	24.1	23.1	25.6	19.4	20.9	21.8	22.5	23.4	22.1	20.8	24.1	19.8	20.5	23.6	22.1	19.7	23.1	22.4	20.5	18.9	21.4	22.5	23.5	21.3	20.7	21.5	22.2	23.7	21.7	20.9	19.4	23.4	24.1
	4										15	24.6	19.7	22.3	21.8	22	20.3	23.1	21.8	20.7	21.1	22.6	19.6	23.8	19.9	20.5	24	22.1	23.1	22.6	23.8	24.1	19.7	21.3	24.1	19.6	21.1	23.3	20.8	21.5	22.7	19.6	23.5	21.4	22.6	23.7	21.3	24	22.7
	5										20	22.3	24.1	22.1	23.4	19.3	21.7	24.2	19.8	21.5	22.7	20.9	21.7	22.1	23.5	24.7	21.9	20.7	19.9	19.6	20.5	20.9	21.5	22.8	25.3	23.1	20.5	23.6	21.7	19.9	24.5	19.4	19.8	24.5	23.6	22.5	21.8	25.1	24.6
	6
	7
	8
	9
	10
	11
	12
	13
	14
	15
	16
	17
	18
	19
	20
	21	1
	22		1
	23	1
	24
	25		1
	26		1
	26		1
	27			1
	28	1
	28	1
	29				1
	30
	31		1			1
	32				1
	33			1
	34						1
	34	1					1
	35	1
	36		1			1
	37				1
	38			1
	38			1
	39				1		1
	40
	41
	42					1
	43				1
	44
	45					1
	46			1
	47						1	1
	48				1	1
	49
	50			1
	51						1
	52
	53							1
	54
	55
	56
	57
	58					1
	59
	60
	61
	62
	63
	64						1
	65
	66
	67
	68
	69
	70							0
	70							0
	70							0
	70							0
	1 represents a mouse died
	0 represents a mouse alive
Figure 3d
	Saline								NP-P@Gel								PLX-aPD-1@Gel								PLX-NP@Gel								P-aPD-1@Gel								PLX-NP+P-aPD-1								PLX-NP+P-aPD-1
	Day	Bioluminescence intensity							Day	Bioluminescence intensity							Day	Bioluminescence intensity							Day	Bioluminescence intensity							Day	Bioluminescence intensity							Day	Bioluminescence intensity							Day
	0	0.23	0.98	0.11	0.17	0.05	0.54		0	0.34	0.08	0.13	0.23	0.15	0.54		0	0.56	0.12	0.09	0.76	0.45	0.31		0	0.76	0.45	0.34	0.06	0.12	0.23		0	0.43	0.12	0.35	0.08	0.21	0.32		0	0.43	0.08	0.32	0.54	0.65	0.76		0
	5	3.44	7.56	9.78	11.41	2.43	15.64		5	4.2	3.67	12.31	9.34	6.74	6.43		5	1.54	12.31	8.65	6.43	5.76	6.87		5	2.64	4.42	12.31	4.87	6.23	8.76		5	1.56	2.86	3.65	3.87	6.72	2.56		5	12.12	0.78	5.76	3.65	2.53	7.65		5
	10	19.41	14.21	12.65	30.65	16.45	24.54		10	15.67	8.76	36.12	25.31	15.65	19.87		10	5.87	14.52	5.63	12.31	8.53	15.76		10	5.63	6.86	15.67	12.54	17.75	14.21		10	6.87	12.32	8.23	14.86	15.53	3.62		10	16.43	1.34	13.53	19.43	4.7	20.64		10
	15	23.87	15.43	30.53	58.6	46.42	47.33		15	27.65	24.76	47.65	32.12	22.54	38.76		15	13.65	18.97	15.67	18.76	20.97	25.32		15	26.42	17.31	32.63	25.43	29.87	39.73		15	17.64	14.64	28.45	17.54	17.65	16.53		15	20.63	7.79	26.73	18.53	16.87	30.86		15
	20	45.53	41.98	52.65		83.41			20	48.76	28.87		46.53	27.54	54.32		20	27.86	22.98	48.95	35.76	39.87	32.61		20	29.87	22.23	35.21	34.21	47.42	51.87		20	19.64	27.83	39.61	13.55	23.12	32.51		20	37.85	12.75	31.12	21.42	20.73	48.74		20
	25		67.54						25		43.21			56.31			25	46.32	34.26		42.87	50.43	40.53		25	43.62	39.76	41.29	45.32				25	41.02	29.64	50.21	12.08	16.74	37.95		25	43.21	6.42	40.76	23.52	29.65			25
Figure 3e	Day	Saline	NP-P@Gel	PLX-aPD-1@Gel	PLX-NP@Gel	P-aPD-1@Gel	PLX-NP+P-aPD-1	PLX-NP-P-aPD-1@Gel		Figure 3f	Day	Saline						NP-P@Gel						PLX-aPD-1@Gel						PLX-NP@Gel						P-aPD-1@Gel						PLX-NP+P-aPD-1						PLX-NP-P-aPD-1@Gel
	1										0	20.2	19.6	22.2	19.8	21.3	19.4	19.8	20.4	21.6	22.4	23.1	19.5	21.9	22.1	20.4	19.8	21.8	19.1	21.1	23.1	19.9	20.7	19.5	20.6	23.1	19.4	22.1	20.5	20	21.1	19.8	23.4	21.9	20.7	19.9	22.3	19.3	21.5
	2										5	21.4	22.4	19.9	20.7	20.8	21.8	20.5	21.3	22.6	23.6	20.8	19.9	20.6	23.1	22.8	19.9	20.7	21.3	22.3	20.8	19.7	20.4	21.8	20	22.1	19.8	19.7	21.3	22.3	24.1	24.1	19.8	23.8	20.3	21.1	23.2	23.1	22.9
	3										10	22.1	21.7	20.8	19.8	23.6	23	21.4	19.8	20.6	19.9	20.7	22.1	20.7	22	23.1	20.2	19.7	21.4	21.4	22.5	20.6	23.1	20.3	19.8	24.1	20.3	24	22.6	20.5	20.6	20.9	20.5	21.4	22.5	21.8	21.6	22.7	24.1
	4										15	20.8	22.4	21.6	20.7	23.5	24.1	23.4	20.6	23.1	19.8	21.9	22.4	23.5	22.1	20.9	21.1	24.5	20.8	21.5	22.4	20.9	20.8	23.1	24.2	21.3	25.5	23.1	19.7	23	19.9	23.1	22.1	20.7	24.1	19.9	20.8	24.2	21.7
	5										20	19.7	23.1	21.7	24	20.7	21.5	19.9	25.1	24.3	20	21.2	22.1	24.1	20.9	23.3	22.1	25.1	23.1	24.2	25.1	20.6	21.6	20.1	22.7	21.5	20.9	22.5	23.4	20.7	21.6	24.1	21.6	20.3	25.1	23.1	20.5	24.7	23.8
	6
	7
	8
	9
	10
	11
	12
	13
	14
	15
	16
	17
	18
	19		1
	20
	21	1
	21	1
	22
	23		1
	23		1
	24	1
	25			1
	26	1
	26	1			1
	27		1
	28
	29				1
	29	1			1		1
	30		1
	31		1			1
	32			1
	33						1
	34				1
	35			1		1
	35			1
	36
	37			1			1
	38					1
	38					1
	39				1
	40							1
	41			1
	42						1
	42						1
	43				1
	44							1
	45					1
	46
	47
	48					1
	49							1
	50						1
	51
	52
	53
	54
	55
	56
	57							1
	58
	59
	60
	61
	62
	63
	64
	65
	66
	67
	68
	69
	70							0
	70							0
	1 represents a mouse died
	0 represents a mouse alive
[truncated: 6 more columns]

## Sheet: Figure 4
Figure 4b	Saline	NP-P@Gel	PLX-aPD-1@Gel	PLX-NP@Gel	P-aPD-1@Gel	PLX-NP+P-aPD-1	PLX-NP-P-aPD-1@Gel
	743	804	631	326	583	430	104
	531	622	528	253	694	389	98
	838	785	426	176	682	683	286
	617	481	493	301	479	527	231
Figure 4c	Saline	NP-P@Gel	PLX-aPD-1@Gel	PLX-NP@Gel	P-aPD-1@Gel	PLX-NP+P-aPD-1	PLX-NP-P-aPD-1@Gel
	406	508	632	562	605	532	955
	275	189	267	486	793	903	1203
	287	374	579	495	542	662	946
	493	436	652	621	496	730	1032
Figure 4d	Saline	NP-P@Gel	PLX-aPD-1@Gel	PLX-NP@Gel	P-aPD-1@Gel	PLX-NP+P-aPD-1	PLX-NP-P-aPD-1@Gel
	46	52	74	205	207	154	367
	32	37	271	185	107	129	465
	67	26	154	164	263	278	379
	73	89	156	123	198	301	301
Figure 4e	Saline	NP-P@Gel	PLX-aPD-1@Gel	PLX-NP@Gel	P-aPD-1@Gel	PLX-NP+P-aPD-1	PLX-NP-P-aPD-1@Gel
	5	4	23	36	54	34	105
	9	2	9	37	61	79	121
	3	8	19	48	26	45	76
	7	11	27	59	73	67	89
Figure 4f	Saline	NP-P@Gel	PLX-aPD-1@Gel	PLX-NP@Gel	P-aPD-1@Gel	PLX-NP+P-aPD-1	PLX-NP-P-aPD-1@Gel
	56.5	98.3	121.7	102.4	154.9	119.4	257.4
	67.9	72.1	76.5	127.9	162.7	143.9	221.9
	49.3	51	153.7	189.3	105.3	181.3	183.7
	100.7	105.6	134.8	121	164.2	142.9	194.5

## Sheet: Figure 5
Figure 5b	Day	Saline						NP-P@Gel						PLX-aPD-1@Gel						PLX-NP@Gel						P-aPD-1@Gel						PLX-NP+P-aPD-1						PLX-NP-P-aPD-1@Gel
	0	0.12	0.21	0.06	0.07	0.14	0.03	0.04	0.07	0.11	0.02	0.13	0.05	0.09	0.04	0.12	0.14	0.01	0.03	0.05	0.06	0.13	0.09	0.14	0.07	0.06	0.07	0.16	0.01	0.04	0.05	0.12	0.08	0.17	0.13	0.01	0.02	0.03	0.12	0.02	0.01	0.06	0.07
	7	23.45	14.78	11.04	7.76	22.09	8.23	23.26	25.37	11.96	30.21	44.62	18.97	11.22	10.87	20.08	24.47	10.21	5.43	10.87	13.49	12.78	24.56	31.97	11.63	5.46	14.67	13.21	7.43	13.21	9.87	8.56	11.43	9.65	3.95	5.63	16.31	0.65	1.34	4.89	3.87	12.12	0.89
	14	45.32	31.08	25.78	29.87	36.98	67.65	39.7	31.1	28.6	52.8	34.7	29.7	23.41	18.65	27.63	46.23	19.32	12.14	25.43	43.12	19.78	31.63	22.89	27.65	12.34	20.87	15.53	9.67	19.23	20.31	25.31	37.56	8.67	14.43	16.53	11.62	2.15	1.54	0.76	15.67	2.56	3.41
	21	73.54	57.89	69.03	85.67	43.21	44.56	86.3	83.2	71.8	63.4	52.1	46.2	54.34	37.59	68.61	56.45	42.14	35.31	47.67	52.16	41.76	45.87	36.21	29.32	32.1	17.6	25.4	12.7	48.6	34.5	43.32	56.41	31.76	23.12	18.67	26.31	4.32	0.89	1.12	14.43	12.76	9.54
Figure 5c	Day	Saline	NP-P@Gel	PLX-aPD-1@Gel	PLX-NP@Gel	P-aPD-1@Gel	PLX-NP+P-aPD-1	PLX-NP-P-aPD-1@Gel
	1
	2
	3
	4
	5
	6
	7
	8
	9
	10
	11
	12
	13
	14
	15
	16
	17
	18
	19
	20
	21
	22	1
	23
	24
	25		1
	25		1
	26	1
	27
	28		1				1
	28		1
	28		1		1
	29	1		1		1
	29	1
	30			1
	31	1			1
	32		1	1			1
	33	1				1
	34				1
	35			1		1
	36
	37			1
	38				1
	39						1
	40
	41				1
	41				1
	42					1
	43
	44						1
	44			1			1
	45
	46							1
	47					1
	48
	49
	50
	51					1
	52						1
	53
	54							1
	55
	56
	57
	58
	59
	60							0
	60							0
	60							0		1 represents a mouse died
	60							0		0 represents a mouse alive
Figure 5d	Saline	NP-P@Gel	PLX-aPD-1@Gel	PLX-NP@Gel	P-aPD-1@Gel	PLX-NP+P-aPD-1	PLX-NP-P-aPD-1@Gel
	36	36	24	12	14	15	2
	49	34	18	19	25	21	1
	27	47	30	20	17	18	0

## Sheet: Figure 6
Figure 6a	Day	Saline							Day	NP-P@Gel							Day	PLX-aPD-1@Gel							Day	PLX-NP@Gel							Day	P-aPD-1@Gel							Day	PLX-NP+P-aPD-1							Day
	0	0	0	0	0	0	0		0	0	0	0	0	0	0		0	0	0	0	0	0	0		0	0	0	0	0	0	0		0	0	0	0	0	0	0		0	0	0	0	0	0	0		0
	5	56.7	52.9	62.9	25.7	20.8	19.7		5	66.7	47.6	78.4	85.8	68.9	37.3		5	130.7	140.9	155.7	89.7	109.5	67.8		5	132.6	126	79.8	53	95	67.4		5	53.8	43.7	69.8	127.8	176.2	158.8		5	67.4	48.5	68.8	106.4	85.8	51.3		10
	10	322.8	231	455.8	192.2	233.3	160		10	377.2	153	409.9	462.7	247.5	230.9		10	196.5	265.6	331.3	127.1	161.8	344.5		10	254.9	383.3	154.6	126.5	231	128.4		10	132.6	140.9	203.4	265.6	299.4	228.9		10	165.5	106	148	278.7	165.9	121.8		15
	15	1225.3	958.2	1548.4	368.4	751.6	497.7		15	979.2	738.1	1171.5	1398.3	583.5	473.3		15	373.2	435.9	569.2	290.4	268.6	472.8		15	437.1	525.7	372	439.6	377.5	350.4		15	244.7	204.8	384.6	450.4	629.1	430.3		15	374	210.4	263.8	461.7	262.8	207.1		20
	20	1865.2	1479.8		857.3	1039.1	738.5		20	1252.8	1335.5	1577.8		1039.1	825.2		20	733.5	858.7	939	456.2	529.3	591.7		20	691.9	845.6	705	629.4	528.2	524.8		20	279.9	426.5	523.3	839.8	889.4	627.4		20	630	571.3	461.3	766.3	435.2	397.4		25
	25				1149.2	1652	1346.8		25	1441.5				1426.4	1317.8		25	1229.4	1388.6	1109.4	892.7	919.6	719.2		25	1428.1	1284.4	1095.4	982.3	882.9	735.5		25	366.5	657.8	834.2	1153.5	1390	1027		25	1266.1	837.6	784.3	1051.2	606.4	501.6
		The mice were euthanized once the tumor volume > 1500 mm3
Figure 6c	Day	Saline	NP-P@Gel	PLX-aPD-1@Gel	PLX-NP@Gel	P-aPD-1@Gel	PLX-NP+P-aPD-1	PLX-NP-P-aPD-1@Gel
	1
	2
	3
	4
	5
	6
	7
	8
	9
	10
	11
	12
	13
	14
	15	1
	16		1
	17		1
	18	1
	19		1
	20	1
	21
	22
	23
	24	1		1
	25				1
	25
	26			1		1
	27				1
	28		1				1
	28		1
	29	1		1		1
	30		1
	31	1				1
	32				1		1
	32				1
	33
	34				1		1
	35			1
	35			1
	36
	37				1	1	1
	38			1
	39							1
	40
	41						1
	42					1
	43
	44						1
	45							1
	46					1
	47
	48
	49							1
	50
	51
	52
	53
	54
	55
	56
	57
	58
	59
	60							0
	60							0		1 represents a mouse died
	60							0		0 represents a mouse alive
Figure 6e	Day	Saline	PLX-NP-P-aPD-1@Gel	PLX-NP@Gel+P-aPD-1
	1
	2
	3
	4
	5
	6
	7
	8
	9
	10
	11
	12
	13
	14
	15
	16
	17
	18
	19
	20
	21
	22	1
	23		1
	23			1
	24	1
	25			1
	26		1
	26		1
	27	1		1
	28		1
	29	1		1
	29	1
	30		1		1 represents a mouse died
	31			1	0 represents a mouse alive
Figure 6g	Day	Saline						NP-P@Gel						PLX-aPD-1@Gel						PLX-NP@Gel						P-aPD-1@Gel						PLX-NP+P-aPD-1						PLX-NP-P-aPD-1@Gel
	0	0	0	0	0	0	0	0	0	0	0	0	0	0	0	0	0	0	0	0	0	0	0	0	0	0	0	0	0	0	0	0	0	0	0	0	0	0	0	0	0	0	0
	7	130.1	100	85.8	171.1	112.3	156.3	248.4	89.7	157.7	176.6	93.8	72.9	120.6	154.8	76.3	70.7	167.2	168.7	129.5	144.5	89.7	94.6	58.7	68.8	66.8	38.3	82.8	95.6	48.1	58.2	54.7	70.3	73.8	153	102.9	74.9	34.3	22.9	44.8	15.3	26.3	29.5
	14	790.3	491.9	555	818.6	738.1	656	882.9	1010.2	647.4	748.5	583.2	621	654.4	473.9	770.1	349.6	642	527.6	462.4	537	264.4	318.2	221.2	238.5	683.5	581	367.1	258.6	460.8	314	339.6	315.4	292	276.5	445.3	200	46.4	92.3	67.8	24.9	37.3	51.8
	17	1414.9	970	838.2	1269.8	1223.1	1123.2	1145.5	1130.4	1091.7	948.8	839.8	1255.7	775.7	788.5	970	831.7	534.2	617.4	790	833.2	948.6	474	620	578.2	362.4	793.2	632.5	534.2	488.7	355	523.3	282.5	377.3	423.8	609.8	263.8	58.2	134.5	201.6	123.5	66	88.5
[truncated: 6 more columns]

## Sheet: Figure 7
Figure 7b	Day	Saline	PLX-NP@Gel	PLX-NP@Gel+aPD-1	PLX-NP@Gel+P-aPD-1
	1
	2
	3
	4
	5
	6
	7
	8
	9
	10
	11
	12
	13
	14
	15	1
	16
	17
	18
	19
	20	1
	21
	22		1
	23
	24	1	1
	25			1
	26			1
	27	1
	27	1
	28
	29			1
	30		1
	31
	32	1
	33
	34		1
	35
	36
	37				1
	38		1
	38		1
	39			1
	40
	41			1
	42
	43
	44
	45			1
	46
	47
	48
	49
	50
	51				1
	52
	53
	54
	55
	56
	57
	58
	59
	60				0
	60				0
	60				0
	60				0
Figure 7c	Day	Saline							Day	PLX-NP@Gel							Day	PLX-NP@Gel+aPD-1							Day	PLX-NP@Gel+P-aPD-1
	0	0	0	0	0	0	0		0	0	0	0	0	0	0		0	0	0	0	0	0	0		0	0	0	0	0	0	0
	5	23.5	57.2	86.3	26.1	46.2	30.2		5	25.6	32.4	56.4	27.8	47.2	57.1		5	27.5	36.1	71.8	44.9	37	31.2		10	27.2	46.2	53.8	23.1	33.7	37.4
	10	85.2	193.8	468.5	67.8	105	96.9		10	57.3	195.2	172.1	83.8	68.7	105.3		10	70.3	94.8	234.5	101.3	136.5	121.1		15	49.6	101.4	127	15.8	47.7	37
	15	254.9	523.5	1510.9	461.3	321	548.4		15	271.5	581	618.2	358.2	400.1	454.9		15	147.6	172.1	567.2	228.9	340.1	198.7		20	85	67.4	265.6	0	55.2	68.7
	20	908.9	1437.5		857.7	794.7	689.1		20	790.7	1274.5	1143	877.2	631.2	738.7		20	375.7	495.1	914	592.8	795	570.8		25	194.1	78	167.9	0	57.2	98.7
	25	1559.4			1233	1343.6	1273		25	972.2	2069.9	1660.1	1239.8	708.4	1096.9		25	595	734.7	1467.1	1324.2	1561.7	668.4
			The mice were euthanized once the tumor volume > 1500 mm3
Figure 7e	Saline	PLX-NP@Gel	PLX-NP@Gel+aPD-1	PLX-NP@Gel+P-aPD-1
	1.98	1.66	1.36	0.64
	2.14	1.65	1.32	0.19
	2.68	1.57	1.49	0.17
	1.7	2.22	0.68	0.33
	2.09	1.44	0.94	0.21
Figure 7f	Saline	PLX-NP@Gel	PLX-NP@Gel+aPD-1	PLX-NP@Gel+P-aPD-1
	54	174	278	397
	65	124	231	383
	43	130	302	421
	28	201	266	498
Figure 7g	Saline	PLX-NP@Gel	PLX-NP@Gel+aPD-1	PLX-NP@Gel+P-aPD-1
	7	32	70	138
	9	31	57	104
	4	26	69	126
	13	43	81	176
Figure 7h	Saline	PLX-NP@Gel	PLX-NP@Gel+aPD-1	PLX-NP@Gel+P-aPD-1
	53.6	154.3	205.4	275.9
	95.4	157.6	248.7	283.1
	121.2	102.5	142.1	321.8
	98.6	141.9	156.9	231.6
Figure 7i	Saline	PLX-NP@Gel	PLX-NP@Gel+aPD-1	PLX-NP@Gel+P-aPD-1
	23.1	45.3	76.5	121.8
	19.7	36.2	53.2	142.7
	30.2	51.9	89.1	97.6
	29.9	38.7	63	105.3

## Sheet: Supplementary Figure 1
Supplementary Figure 1	Size (nm)	Intensity (%)
	105.7	9.3
	122.4	22.2
	141.8	28.7
	164.2	24.4
	190.1	12.8
	220.2	2.5

## Sheet: Supplementary Figure 2
Supplementary Figure 2a
0	1	12	50	125
102	78	52	31	35
85	76	54	46	33
113	68	52	37	36
Supplementary Figure 2b
0	1	12	50	125
88	83	95	102	101
103	111	88	111	91
108	101	110	110	101

## Sheet: Supplementary Figure 6
Supplementary Figure 6
		Platelet			NP
	Load efficiency (%)	82.9	81.4	78.6	73.5	84.5	75.6

[truncated: 2 more sheets: Supplementary Figure 8, Supplementary Figure 14]
